# Supplementary material for: Analysis of Potential Biomarkers in Frontal Temporal Dementia: A Bioinformatics Approach
Source: Int J Mol Sci. 2023 Oct 5;24(19):14910. doi: 10.3390/ijms241914910 (PMC10573524; doi:10.3390/ijms241914910)
Supplement: Supplementary file 1 [file ijms-24-14910-s001.zip]

Archive with 2 entries (2 files):
- Supplementary_Figures.pptx
- Supplementary_Tables.pdf
